# Supplementary material for: Structure-based virtual screening identifies potential endogenous ligands of the human bitter taste receptor TAS2R46
Source: J Biol Chem. 2026 Jun 25;302(8):113295. doi: 10.1016/j.jbc.2026.113295 (PMC13393665; doi:10.1016/j.jbc.2026.113295)
Supplement: Supporting Table S2 [file mmc2.xlsx]

## Sheet: predict_summary
Table S2. Top 1000-ranked compounds of the Human Metabolome Database, related to Figure 4.
HMDB_ID	xgb_rank	NAME	Status
HMDB0041038	1	Collybial	expected
HMDB0032983	2	1-Hydroxy-10-methylacridone	expected
HMDB0036487	3	Achillicin	expected
HMDB0029752	4	Dantron	expected
HMDB0034255	5	5-Methoxyseselin	expected
HMDB0036466	6	Zerumbone oxide	expected
HMDB0036586	7	1,3-Dimethoxyanthraquinone	expected
HMDB0034718	8	Isospathulenol	expected
HMDB0038326	9	Annuolide E	expected
HMDB0036202	10	Alkhanin	expected
HMDB0038208	11	Humuladienone	expected
HMDB0035596	12	Armexifolin	expected
HMDB0033345	13	(±)-Ribaline	expected
HMDB0041928	14	Methenolone	expected
HMDB0033262	15	Solanolone	expected
HMDB0033229	16	Absindiol	expected
HMDB0032729	17	Dulxanthone B	expected
HMDB0038202	18	Zedoarol	expected
HMDB0040981	19	(7b,10a)-3-Hydroxy-1,3,5-cadinatrien-9-one	expected
HMDB0015495	20	Ajmaline	expected
HMDB0036830	21	Junicedral	expected
HMDB0039715	22	Auberganol	expected
HMDB0038160	23	7(14)-Isodaucen-10-one	expected
HMDB0041999	24	Propiverine	expected
HMDB0036664	25	Ketopelenolide a	expected
HMDB0005035	26	Ondansetron	expected
HMDB0030245	27	Nornantenine	expected
HMDB0039711	28	Aromadendrene epoxide	expected
HMDB0035293	29	Norambreinolide	expected
HMDB0036035	30	Marasmene	expected
HMDB0030781	31	Isomammein	expected
HMDB0035774	32	Armillyl orsellinate	expected
HMDB0036606	33	Pterosin F	expected
HMDB0030761	34	Pterosin O	expected
HMDB0036456	35	10-Hydroxy-3-methoxy-1,3,5,7-cadinatetraen-9-one	expected
HMDB0034039	36	Dolineone	expected
HMDB0030480	37	Aflatoxin M2	expected
HMDB0036043	38	15-Hydroxymarasmen-3-one	expected
HMDB0034096	39	Mammea B/BD	expected
HMDB0030356	40	14,19-Didehydrocondyfolan	expected
HMDB0034119	41	Sesamolin	expected
HMDB0038119	42	Eremofukinone	expected
HMDB0037773	43	8-Angeloylegelolide	expected
HMDB0036052	44	Isomarasmone	expected
HMDB0036489	45	Dihydrocumambrin A	expected
HMDB0030202	46	Fumigaclavine A	expected
HMDB0036629	47	(-)-Maackiain	expected
HMDB0034592	48	Lansamide 4	expected
HMDB0033911	49	5,6,8-Trihydroxy-2-methylbenzo[g]chromen-4-one	expected
HMDB0014996	50	Drostanolone	expected
HMDB0038549	51	Toralactone	expected
HMDB0032081	52	4,10-Longipinanedione	expected
HMDB0039884	53	2-Cyclotetradecen-1-one	expected
HMDB0036150	54	4,11,13,15-Tetrahydroridentin B	expected
HMDB0035835	55	Furanoeremophilane	expected
HMDB0036668	56	Humulene-8-hydroperoxide	expected
HMDB0036688	57	Costunolide	expected
HMDB0036135	58	3-Epiarmefolin	expected
HMDB0038806	59	Aflatoxin M4	expected
HMDB0036833	60	Heliocide H2	expected
HMDB0033446	61	Rutagravine	expected
HMDB0029746	62	3-Amino-1,4-dimethyl-5H-pyrido[4,3-b]indole	expected
HMDB0041585	63	Tussilagonone	expected
HMDB0041003	64	Vulgarolide	expected
HMDB0035796	65	alpha-Mangostin	expected
HMDB0030165	66	Tricyclodehydroisohumulone	expected
HMDB0030065	67	Colupulone	expected
HMDB0029327	68	Gravacridonediol methyl ether	expected
HMDB0030479	69	Aflatoxin M1	expected
HMDB0030201	70	(-)-Fumigaclavine B	expected
HMDB0030598	71	(-)-Wikstromol	expected
HMDB0038900	72	2,3-Dehydrokievitol	expected
HMDB0030753	73	Aflatoxin Q1	expected
HMDB0015104	74	Alosetron	expected
HMDB0036645	75	Globulol	expected
HMDB0037528	76	Blennin B	expected
HMDB0038778	77	Batatasin I	expected
HMDB0036988	78	N-Methoxycarbonyl-N-nornuciferine	expected
HMDB0032102	79	1,2,3,4-Tetrahydro-b-carboline-1,3-dicarboxylic acid	expected
HMDB0036798	80	8alpha-3-Copaen-8-ol	expected
HMDB0033452	81	Koenoline	expected
HMDB0035020	82	Acolamone	expected
HMDB0014526	83	Tacrine	expected
HMDB0033948	84	Codeine N-oxide	expected
HMDB0033239	85	Pogostol	expected
HMDB0041919	86	Lormetazepam	expected
HMDB0036050	87	Anhydromarasmone	expected
HMDB0029360	88	Isorheagenine	expected
HMDB0000811	89	Murocholic acid	expected
HMDB0039445	90	(3beta,4alpha,5alpha)-4,14-Dimethylergosta-9(11),24(28)-dien-3-ol	expected
HMDB0035887	91	Germacrenone	expected
HMDB0034951	92	Valerianol	expected
HMDB0033873	93	alpha-Spinasterol	expected
HMDB0041275	94	1-Hydroxy-3,5-dimethoxy-2,4-diprenylxanthone	expected
HMDB0031612	95	3,5-Dimethoxy-2,7-phenanthrenediol	expected
HMDB0036151	96	Arabsin	expected
HMDB0032999	97	4-Hydroxyxanthone	expected
HMDB0038639	98	Methyl 6-methoxy-9H-carbazole-3-carboxylate	expected
HMDB0031851	99	3-(5,6,6-Trimethylbicyclo[2.2.1]hept-1-yl)cyclohexanol	expected
HMDB0038600	100	Torachrysone 8-glucoside	expected
HMDB0039578	101	1,5-Dihydroxy-2-methoxy-6-methylanthraquinone	expected
HMDB0015240	102	Trilostane	expected
HMDB0041443	103	Mukolidine	expected
HMDB0035029	104	Dehydrocyanaropicrin	expected
HMDB0039152	105	Flavidulol A	expected
HMDB0039060	106	(S)-Neomammein	expected
HMDB0000503	107	7alpha-Hydroxy-3-oxo-5beta-cholan-24-oic acid	expected
HMDB0041057	108	Phytocassane D	expected
HMDB0030590	109	Dihydrosterigmatocystin	expected
HMDB0033367	110	Oxonantenine	expected
HMDB0040956	111	9alpha-(3-Methyl-2E-butenoyloxy)-4S-hydroxy-10(14)-oplopen-3-one 4-acetate	expected
HMDB0006281	112	7-a,27-Dihydroxycholesterol	expected
HMDB0030320	113	Mukonine	expected
HMDB0030304	114	Atherosperminine	expected
HMDB0000063	115	Cortisol	quantified
HMDB0042043	116	Tolfenamic acid	expected
HMDB0040367	117	Azacridone A	expected
HMDB0001231	118	27-Deoxy-5b-cyprinol	expected
HMDB0036469	119	3,7,7,10-Tetramethyl-12-thiabicyclo[9.1.0]dodeca-3,7-diene	expected
HMDB0033360	120	Isodomesticine	expected
HMDB0034854	121	Flumioxazin	expected
HMDB0041046	122	Marshmine	expected
HMDB0034630	123	(4Z,9a)-9-(3-Methyl-2-butenoyloxy)-4,10(14)-oplopadien-3-one	expected
HMDB0034631	124	(4Z,9a)-9-Angeloyloxy-4,10(14)-oplopadien-3-one	expected
HMDB0036452	125	alpha-Cadinol	expected
HMDB0033347	126	Lotusine	expected
HMDB0038658	127	(24S)-Ergost-4-en-3-one	expected
HMDB0037489	128	Dihydrowogonin	expected
HMDB0034405	129	w-O-beta-D-Glucopyranosylaloeemodin	expected
HMDB0041444	130	Mukoline	expected
HMDB0029522	131	5,7-Dihydroxy-3-methoxyflavone	expected
HMDB0301742	132	Conidendrin	expected
HMDB0036148	133	Furoeremophilone 1	expected
HMDB0035965	134	5beta-1,3,7(11)-Eudesmatrien-8-one	expected
HMDB0030145	135	Ascochitine	expected
HMDB0039171	136	9alpha-(3-Methylbutanoyloxy)-4S-hydroxy-10(14)-oplopen-3-one	expected
HMDB0033879	137	Mammea B/AD cyclo D	expected
HMDB0030312	138	Floribundine	expected
HMDB0033712	139	Glycyrin	expected
HMDB0041136	140	3''-Chloro-3''-deoxytriphasiol	expected
HMDB0034016	141	6-Hydroxy-9,9-dimethyl-5-(3-methyl-1-oxobutyl)-1-propyl-3H,9H-[1,2]-dioxolo[3',4':4,5]furo[2,3-f][1]benzopyran-3-one	expected
HMDB0005008	142	Lansoprazole	expected
HMDB0240267	143	Artesunate	expected
HMDB0031773	144	Phytocassane E	expected
HMDB0033000	145	10-Methylacridone	expected
HMDB0030283	146	Hydrocinchonine	expected
HMDB0036423	147	Cynaropicrin	expected
HMDB0015403	148	Lumiracoxib	expected
HMDB0029511	149	Garcinone C	expected
HMDB0002802	150	Cortisone	quantified
HMDB0034455	151	Exaltolide	expected
HMDB0030727	152	Betagarin	expected
HMDB0037022	153	Cichoralexin	expected
HMDB0005782	154	Hesperetin	quantified
HMDB0029870	155	3',7-Dihydroxy-4'-methoxyisoflavanone	expected
HMDB0036827	156	Sclareol	expected
HMDB0034275	157	Mammea B/AC	expected
HMDB0030898	158	(22E, 24x)-Ergosta-4,6,8,22-tetraen-3-one	expected
HMDB0029322	159	1-Hydroxy-3-methoxy-10-methylacridone	expected
HMDB0032697	160	1b-Furanoeudesm-4(15)-en-1-ol acetate	expected
HMDB0030671	161	Pulmatin	expected
HMDB0030760	162	Pteroside B	expected
HMDB0000899	163	Androstanedione	quantified
HMDB0015125	164	Exemestane	expected
HMDB0036595	165	Luteone	expected
HMDB0029316	166	(3beta,5alpha)-Ergosta-7,23-dien-3-ol	expected
HMDB0030477	167	Aflatoxin GM1	expected
HMDB0029501	168	alpha-Rhamnorobin	expected
HMDB0029326	169	Gravacridonediol	expected
HMDB0036884	170	7',8'-Dihydro-8'-hydroxycitraniaxanthin	expected
HMDB0037040	171	Armillaric acid	expected
HMDB0037605	172	(10betaH,11xi)-11-Hydroxy-13-nor-6-eremophilen-8-one	expected
HMDB0006756	173	21-Hydroxy-5b-pregnane-3,11,20-trione	detected
HMDB0030784	174	Normammein	expected
HMDB0041197	175	Edulisin III	expected
HMDB0036886	176	beta-Carotinal	expected
HMDB0006755	177	3a,21-Dihydroxy-5b-pregnane-11,20-dione	expected
HMDB0000449	178	5a-Tetrahydrocorticosterone	quantified
HMDB0000526	179	5alpha-Tetrahydrocortisol	quantified
HMDB0040823	180	(S)-11,12,13-Trinor-7-calamenone	expected
HMDB0014414	181	Chlorotrianisene	expected
HMDB0062415	182	androst-5-ene-3,17-dione	expected
HMDB0030712	183	Furomammea G	expected
HMDB0030645	184	Sclareapinone	expected
HMDB0034264	185	Glyceollin IV	expected
HMDB0036605	186	Pterosin E	expected
HMDB0030214	187	Mukonidine	expected
HMDB0030227	188	5-Methoxycanthin-6-one	expected
HMDB0029330	189	Gravacridonetriol	expected
HMDB0030831	190	Alternariol	expected
HMDB0030216	191	Mukonal	expected
HMDB0030771	192	6alpha-Hydroxyphaseollin	expected
HMDB0033672	193	4'-O-Methylglabridin	expected
HMDB0033235	194	8,12-Epoxy-4(15),7,11-eudesmatrien-1-one	expected
HMDB0039716	195	12alpha-12-Hydroxy-7,13-abietadien-18-oic acid	expected
HMDB0030824	196	Afzelechin 7-apioside	expected
HMDB0005794	197	Quercetin	quantified
HMDB0035197	198	Harmanine	expected
HMDB0015658	199	Norelgestromin	expected
HMDB0041044	200	5,7-Megastigmadien-9-ol glucoside	expected
HMDB0032723	201	Menadiol disulfate	expected
HMDB0012116	202	5alpha-Campestan-3-one	expected
HMDB0002899	203	Ellagic acid	quantified
HMDB0036703	204	Siderone	expected
HMDB0039526	205	Sarafloxacin	expected
HMDB0037606	206	13-Nor-6-eremophilene-8,11-dione	expected
HMDB0030792	207	Monascoflavin	expected
HMDB0006558	208	2,3-Epoxyaflatoxin B1	expected
HMDB0006773	209	11b-Hydroxyandrost-4-ene-3,17-dione	expected
HMDB0036602	210	(S)-Pterosin K	expected
HMDB0000541	211	7b-Hydroxy-3-oxo-5b-cholanoic acid	expected
HMDB0031917	212	Dulxanthone C	expected
HMDB0013636	213	Pyrroloquinoline quinone	expected
HMDB0001547	214	Corticosterone	quantified
HMDB0030164	215	Cyclonormammein	expected
HMDB0029791	216	Dulciol D	expected
HMDB0040955	217	9alpha-(Angeloyloxy)-4S-hydroxy-10(14)-oplopen-3-one 4-acetate	expected
HMDB0035109	218	Diosbulbin D	expected
HMDB0030649	219	Mammea B/BC cyclo E	expected
HMDB0038217	220	Pterosin H	expected
HMDB0034098	221	Kuwanol C	expected
HMDB0030911	222	2-Oxo-5,11(13)-eudesmadien-12,8-olide	expected
HMDB0034181	223	3-Methylcyclopentadecanone	expected
HMDB0014773	224	Prednisone	expected
HMDB0030650	225	8,9-Dihydro-5-hydroxy-8-(1-hydroxy-1-methylethyl)-6-(1-oxobutyl)-4-propyl-2H-furo[2,3-h]-1-benzopyran-2-one	expected
HMDB0041037	226	8-Deoxy-11-hydroxy-13-chlorogrosheimin	expected
HMDB0014683	227	Amoxapine	expected
HMDB0014650	228	Triflupromazine	expected
HMDB0033264	229	2',4',5,7,8-Pentahydroxyisoflavone	expected
HMDB0015201	230	Clonazepam	expected
HMDB0036312	231	(3beta,22E,24R)-23-Methylergosta-5,7,22-trien-3-ol	expected
HMDB0041321	232	5,7-Dihydroxy-4'-methoxy-8-methylflavanone	expected
HMDB0035934	233	Isoalantolactone	expected
HMDB0038804	234	3,4-Dihydro-6-hydroxy-2,5,7,8-tetramethyl-2H-1-benzopyran-2-carboxylic acid	expected
HMDB0011653	235	17alpha,20alpha-Dihydroxypregn-4-en-3-one	expected
HMDB0036049	236	Marasmone	expected
HMDB0037921	237	Aureol	expected
HMDB0036931	238	Tatridin B	expected
HMDB0034663	239	5-Hydroxy-2,3-dimethyl-1,4-naphthoquinone	expected
HMDB0035276	240	8alpha-13(16),14-Labdadien-8-ol	expected
HMDB0015044	241	Quinidine	detected
HMDB0035718	242	Isocyperol	expected
HMDB0041050	243	(3beta,22E,24R)-Ergosta-4,6,8(14),22-tetraen-3-ol	expected
HMDB0038849	244	Murrayanine	expected
HMDB0030622	245	(R)-Oxypeucedanin	expected
HMDB0036764	246	Romucosine C	expected
HMDB0033361	247	Norisodomesticine	expected
HMDB0030041	248	Lupulone	expected
HMDB0037218	249	Guaiol acetate	expected
HMDB0002961	250	Dihydrotestosterone	quantified
HMDB0015513	251	Fludiazepam	expected
HMDB0015255	252	Proflavine	expected
HMDB0036488	253	Annuolide C	expected
HMDB0037055	254	Istanbulin A	expected
HMDB0034719	255	Isoamberboin	expected
HMDB0041058	256	Phytocassane C	expected
HMDB0030630	257	Rubraflavone C	expected
HMDB0029337	258	Oxoglaucine	expected
HMDB0006893	259	3a,7a-Dihydroxy-5b-cholestane	expected
HMDB0040953	260	Tussilagone	expected
HMDB0015499	261	Almitrine	expected
HMDB0035597	262	alpha-Carissanol	expected
HMDB0031533	263	Rhamnalpinogenin	expected
HMDB0037523	264	Galanolactone	expected
HMDB0030589	265	O-Methylsterigmatocystin	expected
HMDB0039196	266	Stigmasta-4,6-dien-3-one	expected
HMDB0030643	267	Blighinone	expected
HMDB0006036	268	Mesterolone	expected
HMDB0041141	269	Marshdine	expected
HMDB0035254	270	7-Hydroxy-5-isopropyl-2-methoxy-3-methyl-1,4-naphthoquinone	expected
HMDB0033227	271	Curcolonol	expected
HMDB0014392	272	Methysergide	expected
HMDB0036130	273	Vulgarin	expected
HMDB0032650	274	Litcubinine	expected
HMDB0034319	275	Furofoline	expected
HMDB0030783	276	Mammea B/BA	expected
HMDB0036805	277	8(17),12-Labdadiene-15,16-dial	expected
HMDB0030248	278	Neopine	expected
HMDB0034256	279	(+)-Sesamin	expected
HMDB0014443	280	Dapiprazole	expected
HMDB0036770	281	Desacetyllaurenobiolide	expected
HMDB0301762	282	Cannithrene 2	expected
HMDB0033421	283	(5x,6x)-5,6-Epoxyergosta-7,22-dien-3-ol	expected
HMDB0036455	284	Lacinilene C	expected
HMDB0031898	285	Porric acid C	expected
HMDB0041795	286	19-Noraldosterone	expected
HMDB0035790	287	Matricarin	expected
HMDB0033328	288	BR-Xanthone A	expected
HMDB0006280	289	7-a,25-Dihydroxycholesterol	expected
HMDB0014492	290	Nitisinone	expected
HMDB0062438	291	9-Hydroxybenzo[a]pyrene	expected
HMDB0003173	292	Petunidin	expected
HMDB0040747	293	Heliocide B2	expected
HMDB0042058	294	Velnacrine	expected
HMDB0030797	295	Mulberranol	expected
HMDB0034129	296	Dehydroneotenone	expected
HMDB0000365	297	Epiandrosterone	quantified
HMDB0003563	298	Morphinone	expected
HMDB0032998	299	2-Methoxyxanthone	expected
HMDB0001419	300	24-Hydroxycholesterol	quantified
HMDB0033880	301	Mammea B/AC cyclo D	expected
HMDB0005972	302	Tetrahydrodeoxycortisol	quantified
HMDB0034885	303	Imazamethabenz	expected
HMDB0034406	304	5alpha-Androst-16-en-3-one	expected
HMDB0041099	305	Kanzonol R	expected
HMDB0014967	306	Diazepam	detected
HMDB0030474	307	Aflatoxin G	expected
HMDB0006772	308	Adrenosterone	expected
HMDB0041395	309	2,3-Di-O-methylellagic acid	expected
HMDB0004031	310	11beta-Hydroxyprogesterone	quantified
HMDB0035906	311	Alantolactone	expected
HMDB0038212	312	Humulenol II	expected
HMDB0014558	313	Acetohexamide	expected
HMDB0029329	314	Gravacridonolchlorine	expected
HMDB0006839	315	24,25-Dihydrolanosterol	expected
HMDB0030724	316	Euxanthone	expected
HMDB0031833	317	Tiazuril	expected
HMDB0039012	318	(ent-15beta)-15,19-Dihydroxy-7-trachylobanone	expected
HMDB0038651	319	Homoclausenamide	expected
HMDB0032733	320	(8R,8'R,9S)-9-Hydroxy-3,4-dimethoxy-3',4'-methylenoxy-9,9'-epoxylignan	expected
HMDB0038528	321	Gancaonin N	expected
HMDB0003069	322	20alpha-Dihydroprogesterone	quantified
HMDB0038552	323	6-Deoxy-gamma-mangostin	expected
HMDB0030390	324	(+)-Quebrachidine	expected
HMDB0030786	325	Marmesin	expected
HMDB0001993	326	7a-Hydroxy-cholestene-3-one	quantified
HMDB0035297	327	Heliocide H1	expected
HMDB0030798	328	Myricanone	expected
HMDB0033104	329	Calamensesquiterpinenol	expected
HMDB0039098	330	Chrysophanein	expected
HMDB0030782	331	Mammea B/AB	expected
HMDB0036603	332	Pteroside D	expected
HMDB0001449	333	Allopregnanolone	quantified
HMDB0034661	334	alpha-Valerenol	expected
HMDB0041008	335	1-Methyl-6-phenyl-1H-imidazo[4,5-b]pyridin-2-amine	expected
HMDB0038161	336	Pterosin J	expected
HMDB0034257	337	Seselin	expected
HMDB0060970	338	norclobazam	expected
HMDB0030656	339	Demethylcalabaxanthone	expected
HMDB0030687	340	Cyclomorusin	expected
HMDB0032896	341	3-Oxo-6b-angeloyloxy-7(11)-eremophilen-12,8a-olide	expected
HMDB0040798	342	5-Hydroxy-4-methoxy-3-methyl-2,6-canthinedione	expected
HMDB0036563	343	Valerenolic acid	expected
HMDB0000534	344	Campestanol	quantified
HMDB0037380	345	(6alpha,22E)-6-Hydroxy-4,7,22-ergostatrien-3-one	expected
HMDB0040179	346	2,6-Di-tert-butyl-4-ethylphenol	expected
HMDB0014854	347	Nedocromil	expected
HMDB0041325	348	Salfredin B11	expected
HMDB0038684	349	Sageone	expected
HMDB0041891	350	Famprofazone	expected
HMDB0030847	351	Aromadendrin	expected
HMDB0032890	352	2,6-Dimethoxy-4-phenanthrenol	expected
HMDB0014821	353	Midazolam	expected
HMDB0004029	354	11-Dehydrocorticosterone	quantified
HMDB0000920	355	11a-Hydroxyprogesterone	expected
HMDB0006757	356	11b,21-Dihydroxy-5b-pregnane-3,20-dione	expected
HMDB0240579	357	5alpha-Pregnan-3beta,20beta-diol 3-sulfate	expected
HMDB0030629	358	Rubraflavone B	expected
HMDB0015013	359	Flupenthixol	expected
HMDB0006758	360	17a,21-Dihydroxy-5b-pregnane-3,11,20-trione	expected
HMDB0035878	361	8alpha-8-Hydroxy-12-oxo-13-abieten-18-oic acid	expected
HMDB0035687	362	Acetylvalerenolic acid	expected
HMDB0015498	363	Aprindine	expected
HMDB0035298	364	Heliocide H4	expected
HMDB0031930	365	Benzosimuline	expected
HMDB0033036	366	8-Hydroxy-1-methoxy-3-methylanthraquinone	expected
HMDB0015315	367	Domperidone	expected
HMDB0005814	368	Testosterone enanthate	expected
HMDB0006001	369	3'-Hydroxystanozolol	expected
HMDB0011182	370	5beta-Cholestanone	expected
HMDB0030920	371	Acorusnol	expected
HMDB0033737	372	Dehydronuciferine	expected
HMDB0003409	373	Berberine	quantified
HMDB0000995	374	16-Dehydroprogesterone	expected
HMDB0038085	375	Pelargonidin 3-rhamnoside	expected
HMDB0000352	376	16a-Hydroxydehydroisoandrosterone	quantified
HMDB0035620	377	Artabsinolide A	expected
HMDB0031931	378	Stigmast-22-ene-3,6-dione	expected
HMDB0035137	379	Heliannuol D	expected
HMDB0001939	380	Medroxyprogesterone	expected
HMDB0015446	381	Mestranol	expected
HMDB0000309	382	3alpha,16beta-Dihydroxyandrostenone	expected
HMDB0036826	383	Cascarillone	expected
HMDB0038488	384	Gancaonin B	expected
HMDB0036646	385	Cedrelanol	expected
HMDB0038128	386	(±)-Sphaerosin	expected
HMDB0015562	387	Isopropamide	expected
HMDB0030861	388	Kuwanon D	expected
HMDB0000404	389	2b,3a,7a-Trihydroxy-5b-cholanoic acid	expected
HMDB0030282	390	Cinchonidine	expected
HMDB0015087	391	Naratriptan	expected
HMDB0030759	392	(R)-Pterosin B	expected
HMDB0034422	393	3-Hydroxystigmast-5-en-7-one	expected
HMDB0014983	394	Clofazimine	expected
HMDB0030816	395	6-Acetyl-2,2-dimethyl-2H-1-benzopyran	expected
HMDB0006046	396	5a-Androst-3-en-17-one	expected
HMDB0036806	397	Aframodial	expected
HMDB0030620	398	Morusinol	expected
HMDB0003769	399	Etiocholanedione	expected
HMDB0062439	400	9-Hydroxybenzo[a]pyrene-4,5-oxide	expected
HMDB0030741	401	Heliocide H3	expected
HMDB0015031	402	Testolactone	expected
HMDB0040674	403	Artonin L	expected
HMDB0033188	404	3-Amino-1-methyl-5H-pyrido[4,3-b]indole	expected
HMDB0005935	405	Androstenol	expected
HMDB0040954	406	9alpha-(3-Methyl-2E-pentenoyloxy)-4S-hydroxy-10(14)-oplopen-3-one	expected
HMDB0035527	407	Glycyrrhizaflavonol A	expected
HMDB0030014	408	(3beta,5alpha,6beta,24R)-Stigmastane-3,5,6-triol	expected
HMDB0015074	409	Meclofenamic acid	expected
HMDB0034078	410	22-Dehydroclerosterol	expected
HMDB0015282	411	Desipramine	expected
HMDB0038144	412	Petasitolone	expected
HMDB0039775	413	Homoeriodictyol 4'-isobutyrate	expected
HMDB0037503	414	3,4',5-Trihydroxy-3',7-dimethoxyflavanone	expected
HMDB0041819	415	7-Aminonitrazepam	expected
HMDB0036118	416	(3S,6E)-6-Caryophyllen-15-al	expected
HMDB0015459	417	Cortisone acetate	expected
HMDB0031711	418	15-Hexadecanolide	expected
HMDB0033688	419	Pyranomammea C	expected
HMDB0126497	420	Laricitrin	expected
HMDB0015232	421	Pimozide	expected
HMDB0031385	422	(±)-Dulciol E	expected
HMDB0033291	423	3,8-Dihydroxy-9-methoxypterocarpan	expected
HMDB0006841	424	5alpha-Cholest-8-en-3beta-ol	quantified
HMDB0029491	425	Isoferreirin	expected
HMDB0037459	426	6-Methoxyluteolin 7-glucuronide	expected
HMDB0030016	427	Valerenic acid	expected
HMDB0037317	428	Neoisoliquiritin	expected
HMDB0029400	429	Ochratoxin C	expected
HMDB0032838	430	Dorsteniol	expected
HMDB0030852	431	Asperxanthone	expected
HMDB0034184	432	Licorisoflavan A	expected
HMDB0030228	433	Nigakinone	expected
HMDB0031912	434	Porric acid A	expected
HMDB0033456	435	2-Methoxy-3-methyl-9H-carbazole	expected
HMDB0000476	436	3-Oxo-4,6-choladienoic acid	expected
HMDB0034960	437	Edulone A	expected
HMDB0030690	438	(E)-Suberenol	expected
HMDB0041214	439	Betavulgarin xyloside	expected
HMDB0036761	440	7,18-Dihydroxykaurenolide	expected
HMDB0015317	441	Pergolide	expected
HMDB0132454	442	Apigenin 7,4'-dimethyl ether	expected
HMDB0035794	443	beta-Costic acid	expected
HMDB0031955	444	Dimethyl (1R*,2S*,3S*)-2-carboxy-3-(3,4-dihydroxyphenyl)-2,3-dihydro-5,6-dihydroxy-1H-indene-1-acetate	expected
HMDB0030456	445	Macrophorin B	expected
HMDB0035218	446	Cinereain	expected
HMDB0033014	447	Hovenitin I	expected
HMDB0033722	448	Sativol	expected
HMDB0030220	449	Laurotetanine	expected
HMDB0033428	450	(+)-Setoclavine	expected
HMDB0006552	451	Aflatoxin B1	quantified
HMDB0034913	452	Imazamethabenz-methyl	expected
HMDB0029676	453	Diosmetin	expected
HMDB0039028	454	Celereoside	expected
HMDB0030032	455	Euglobal Ia1	expected
HMDB0034632	456	(4E,9a)-9-(3-Methyl-2E-pentenoyloxy)-4,10(14)-oplopadien-3-one	expected
HMDB0036892	457	Gibberellin A80	expected
HMDB0038014	458	Gibberellin A70	expected
HMDB0036766	459	Furanogermenone	expected
HMDB0003533	460	3a,7a,12a-Trihydroxy-5b-cholestan-26-al	expected
HMDB0040217	461	3,4-Dihydro-2,2,5,7,8-pentamethyl-2H-1-benzopyran-6-ol	expected
HMDB0035132	462	Heliannuol B	expected
HMDB0001940	463	Triamterene	detected
HMDB0039039	464	(R)-Apiumetin glucoside	expected
HMDB0000852	465	beta-Sitosterol	quantified
HMDB0033299	466	7-Hydroxy-3-(3-hydroxy-4-methoxybenzyl)-5-methoxy-4-chromanone	expected
HMDB0031901	467	Blennin A	expected
HMDB0005962	468	Dehydroandrosterone	expected
HMDB0005028	469	Escitalopram	quantified
HMDB0032256	470	(+-)-Ethyl 3-hydroxy-2-methylbutyrate	expected
HMDB0006770	471	5b-Dihydrotestosterone	expected
HMDB0036643	472	Matricin	expected
HMDB0040697	473	Oblongine	expected
HMDB0037559	474	Cadabicilone	expected
HMDB0001032	475	Dehydroepiandrosterone sulfate	quantified
HMDB0036752	476	Yucalexin P17	expected
HMDB0038827	477	Murrayazolinol	expected
HMDB0036051	478	Dihydromarasmone	expected
HMDB0035804	479	Schleicherastatin 5	expected
HMDB0033321	480	3,5-Dihydroxy-6,7-methylenedioxyflavanone	expected
HMDB0036443	481	Rotundone	expected
HMDB0015010	482	Conivaptan	expected
HMDB0042019	483	Suxibuzone	expected
HMDB0000981	484	4a-Methyl-5a-cholesta-8,24-dien-3-one	expected
HMDB0038657	485	(24R)-Ergost-4-ene-3,6-dione	expected
HMDB0038015	486	Gibberellin A121	expected
HMDB0037392	487	4(15)-Copaen-11-ol	expected
HMDB0014694	488	Piroxicam	expected
HMDB0035465	489	6,8-Di-O-methylaverufin	expected
HMDB0033305	490	Isomedicarpin	expected
HMDB0000391	491	7-Ketodeoxycholic acid	detected
HMDB0004611	492	7a-Hydroxydehydroepiandrosterone	expected
HMDB0037251	493	5,8-Dihydroxy-3-(4-hydroxybenzyl)-7-methoxy-4-chromanone	expected
HMDB0029818	494	Benzyl salicylate	expected
HMDB0032866	495	2,4,5,6-Phenanthrenetetrol	expected
HMDB0000314	496	3b-Allotetrahydrocortisol	expected
HMDB0035637	497	Petasitin	expected
HMDB0033487	498	1-Hydroxy-3-methyl-9H-carbazole	expected
HMDB0040716	499	Irenolone	expected
HMDB0035208	500	Aflatoxin B2	expected
HMDB0000412	501	3beta,17alpha-Dihydroxy-5alpha-androstane	expected
HMDB0015277	502	Diphenylpyraline	expected
HMDB0037444	503	(S)-Cajaflavanone	expected
HMDB0000053	504	Androstenedione	quantified
HMDB0033881	505	Mammea C/AB cyclo D	expected
HMDB0033853	506	Rutacridone epoxide	expected
HMDB0041055	507	Phytocassane B	expected
HMDB0039148	508	Ganodosterone	expected
HMDB0029682	509	Cyclovariegatin	expected
HMDB0034963	510	beta-Elemonic acid	expected
HMDB0030686	511	Cyclointegrin	expected
HMDB0041236	512	2-(4-Hydroxyphenyl)-3,6-dimethoxy-8,8-dimethyl-4H,8H-benzo[1,2-b:3,4-b']dipyran-4-one	expected
HMDB0038887	513	Glucoemodin	expected
HMDB0036891	514	Gibberellin A22	expected
HMDB0031760	515	Gentisin	expected
HMDB0040974	516	Laurolitsine	expected
HMDB0013713	517	N-Acetyltryptophan	quantified
HMDB0003759	518	5a-Pregnane-3,20-dione	quantified
HMDB0035795	519	gamma-Mangostin	expected
HMDB0035639	520	Petasalbin	expected
HMDB0041143	521	8-Methyldihydrochelerythrine	expected
HMDB0033339	522	Mollicellin A	expected
HMDB0034065	523	2,9-Bis(3-methyl-2E-pentenoyl)-2b,9a-dihydroxy-4Z,10(14)-oplopadien-3-one	expected
HMDB0029521	524	Norizalpinin	expected
HMDB0030588	525	Sterigmatocystin	expected
HMDB0038932	526	Justisolin	expected
HMDB0033033	527	(R)-3,7-Dimethyl-5-indanecarboxylic acid	expected
HMDB0000037	528	Aldosterone	quantified
HMDB0030218	529	Lansine	expected
HMDB0029367	530	Sanguinarine	expected
HMDB0000015	531	Cortexolone	quantified
HMDB0035223	532	(S)-Pterosin D	expected
HMDB0029463	533	Gentisein	expected
HMDB0030596	534	Ugaxanthone	expected
HMDB0039602	535	(3beta,8x,9x,15x,24x)-8,9-Epoxyergosta-5,22-diene-3,15-diol	expected
HMDB0012196	536	Campest-4-en-3-one	expected
HMDB0003217	537	Genistein	quantified
HMDB0035593	538	Rishitin	expected
HMDB0037278	539	Isoeugenol phenylacetate	expected
HMDB0030475	540	Aflatoxin G2	expected
HMDB0032837	541	Ganoderic acid DM	expected
HMDB0032220	542	Dihydronootkatone	expected
HMDB0035685	543	beta-Citraurol	expected
HMDB0041895	544	Flumequine	expected
HMDB0004068	545	Melanin	quantified
HMDB0032888	546	Acetyl vitamin K5	expected
HMDB0038197	547	alpha-Bisabolol oxide B	expected
HMDB0014751	548	Amodiaquine	expected
HMDB0035814	549	Lactucin	expected
HMDB0006847	550	Episterol	expected
HMDB0035598	551	Aflatoxin B2a	expected
HMDB0030815	552	Mammea E/BA	expected
HMDB0000385	553	12a-Hydroxy-3-oxocholadienic acid	expected
HMDB0030799	554	5-Deoxymyricanone	expected
HMDB0000550	555	5-Androstenetriol	quantified
HMDB0040536	556	(2R,3R)-3,3',4',7-Tetrahydroxyflavanone 7-O-alpha-L-Rhamnopyranoside	expected
HMDB0035042	557	Gibberellin A45	expected
HMDB0033139	558	Sulfaquinoxaline	expected
HMDB0040164	559	4-Methyldibenzothiophene	expected
HMDB0035148	560	(6beta,8alpha)-6-Hydroxy-7(11)-eremophilen-12,8-olide	expected
HMDB0038188	561	Curcolone	expected
HMDB0000016	562	Deoxycorticosterone	quantified
HMDB0035781	563	Naematolone	expected
HMDB0000493	564	5alpha-Androstane-3beta,17beta-diol	quantified
HMDB0035868	565	Rosifoliol	expected
HMDB0037774	566	Coriandrone A	expected
HMDB0032997	567	2-Hydroxyxanthone	expected
HMDB0038399	568	Enokipodin D	expected
HMDB0037059	569	1alpha-Hydroxyarbusculin A	expected
HMDB0041988	570	Pinazepam	expected
HMDB0038656	571	(22E,24R)-Stigmasta-4,22-diene-3,6-dione	expected
HMDB0032004	572	Ergostane-3,6-dione	expected
HMDB0033658	573	De-O-methyldihydrosterigmatocystin	expected
HMDB0040421	574	Safficinolide	expected
HMDB0015464	575	Yohimbine	expected
HMDB0039189	576	2-Cinnamoyl-1-galloyl-beta-D-glucopyranose	expected
HMDB0038873	577	Isoglycycoumarin	expected
HMDB0034014	578	2'-Hydroxygenistein	expected
HMDB0030263	579	Rhazidigenine Nb-oxide	expected
HMDB0031386	580	(1(10)E,4beta,5alpha,8beta)-4,5-Epoxy-1(10),11(13)-germacradien-12,8-olide	expected
HMDB0033354	581	Cassythicine	expected
HMDB0014992	582	Levorphanol	expected
HMDB0032295	583	Glucose isomerase from streptomyces rubiginosus	expected
HMDB0000879	584	Tetrahydrodeoxycorticosterone	quantified
HMDB0014522	585	Dydrogesterone	expected
HMDB0037505	586	Trilobatin	expected
HMDB0034999	587	Bakkenolide C	expected
HMDB0015561	588	Zuclopenthixol	expected
HMDB0015023	589	Pemirolast	expected
HMDB0006774	590	16a-Hydroxyandrost-4-ene-3,17-dione	expected
HMDB0000518	591	Chenodeoxycholic acid	quantified
HMDB0038145	592	Junosine	expected
HMDB0036110	593	(S)-Bilobanone	expected
HMDB0001170	594	Lathosterol	quantified
HMDB0039024	595	5,8-Epoxy-5,8-dihydro-3-hydroxy-8'-apo-b,y-carotenal	expected
HMDB0000319	596	18-Hydroxycorticosterone	quantified
HMDB0029679	597	1,8-Dihydroxy-3-hydroxymethylanthraquinone 8-O-b-D-glucoside	expected
HMDB0033720	598	6alpha-Hydroxymaackiain	expected
HMDB0036420	599	Spathulenol	expected
HMDB0034213	600	Kievitone	expected
HMDB0038127	601	Lupinisoflavone A	expected
HMDB0034982	602	10-Epijunenol	expected
HMDB0062608	603	5beta-Dihydroepitestosterone	expected
HMDB0035740	604	Arlatin	expected
HMDB0030266	605	Berberrubine	expected
HMDB0030594	606	Edulisin I	expected
HMDB0014460	607	Zolmitriptan	expected
HMDB0030550	608	Thamnosin	expected
HMDB0035914	609	Aflatoxin P1	expected
HMDB0034444	610	Citreorosein	expected
HMDB0032760	611	Nb-trans-p-Coumaroylserotonin glucoside	expected
HMDB0034179	612	Malabaricano	expected
HMDB0000077	613	Dehydroepiandrosterone	quantified
HMDB0036696	614	Yucalexin B'11	expected
HMDB0000774	615	Pregnenolone sulfate	quantified
HMDB0005801	616	Kaempferol	quantified
HMDB0015327	617	Estramustine	expected
HMDB0039151	618	Flavidulol B	expected
HMDB0015175	619	Thalidomide	expected
HMDB0036753	620	Yucalexin P15	expected
HMDB0014593	621	Droperidol	expected
HMDB0006027	622	Oxymesterone	expected
HMDB0003818	623	5-Androstenediol	detected
HMDB0038111	624	Kievitone hydrate	expected
HMDB0037488	625	Albanin A	expected
HMDB0029459	626	Xanthoxylol	expected
HMDB0060593	627	Alpha-dihydroartemisinin	expected
HMDB0038396	628	Gancaonin D	expected
HMDB0030470	629	Lindleyin	expected
HMDB0030670	630	Chrysophanol	expected
HMDB0012112	631	22alpha-Hydroxy-5alpha-campestan-3-one	expected
HMDB0030543	632	Norartocarpetin	expected
HMDB0030344	633	(R)-Pronuciferine	expected
HMDB0036989	634	Romucosine B	expected
HMDB0031368	635	(1a,5b,6a)-7-Protoilludene-1,5,6,14-tetrol 14-(2,4-dihydroxy-6-methylbenzoic acid)	expected
HMDB0015056	636	Ketotifen	expected
HMDB0041835	637	Benzidine	expected
HMDB0094650	638	5alpha-Pregnan-3beta,20alpha-diol disulfate	detected
HMDB0036711	639	Yucalexin B7	expected
HMDB0003128	640	Cortolone	quantified
HMDB0015600	641	Bepotastine	expected
HMDB0012453	642	3beta-Hydroxy-5-cholestenoic acid	detected
HMDB0033707	643	Heliannuol E	expected
HMDB0032707	644	Dalbergioidin	expected
HMDB0030212	645	Mukonicine	expected
HMDB0035391	646	Preisocalamendiol	expected
HMDB0038874	647	Licopyranocoumarin	expected
HMDB0035196	648	Harman	detected
HMDB0031971	649	Xanthotoxol arabinoside	expected
HMDB0012458	650	7alpha-Hydroxy-3-oxo-4-cholestenoate	expected
HMDB0030604	651	epsilon-Viniferin	expected
HMDB0041192	652	Kanzonol Q	expected
HMDB0033935	653	Anigorufone	expected
HMDB0029495	654	Trigoforin	expected
HMDB0040679	655	(2S,3R,4R)-3,4,4'-Trihydroxyflavan	expected
HMDB0036152	656	Alkhanol	expected
HMDB0038200	657	Calamusenone	expected
HMDB0038742	658	Armillasin	expected
HMDB0015648	659	Fesoterodine	expected
HMDB0037945	660	Epicatechin 3-O-(3-O-methylgallate)	expected
HMDB0014775	661	Astemizole	expected
HMDB0035091	662	beta-Citraurin	expected
HMDB0015533	663	Cinolazepam	expected
HMDB0015383	664	Ergonovine	expected
HMDB0035082	665	(5beta,7beta,10beta)-3,11-Eudesmadien-2-one	expected
HMDB0031752	666	(S,E)-Zearalenone	expected
HMDB0036631	667	Morusin	expected
HMDB0062381	668	4,4-dimethyl-5alpha-cholesta-8,14-dien-3beta-ol	expected
HMDB0000871	669	5alpha-Cholestanone	expected
HMDB0004483	670	Estrone glucuronide	quantified
HMDB0034142	671	5-Hydroxy-8,8-dimethyl-6-(3-methyl-1-oxobutyl)-4-pentyl-2H,8H-benzo[1,2-b:3,4-b']dipyran-2-one	expected
HMDB0039592	672	Pergillin	expected
HMDB0001492	673	gamma-Tocopherol	quantified
HMDB0030849	674	Artocarpin	expected
HMDB0030814	675	Mammea E/BB	expected
HMDB0030189	676	Isogravacridonechlorine	expected
HMDB0014497	677	Methylergonovine	expected
HMDB0031471	678	Diplodiatoxin	expected
HMDB0031720	679	Xenognosin B	expected
HMDB0015587	680	Cyproterone	expected
HMDB0041064	681	2-Methoxycanthin-6-one	expected
HMDB0038793	682	Melleolide G	expected
HMDB0035602	683	Kahweol	expected
HMDB0040631	684	Pratenol B	expected
HMDB0037484	685	2',4',6'-Trihydroxydihydrochalcone 4'-glucoside	expected
HMDB0015615	686	Rotigotine	expected
HMDB0039756	687	Gravacridonol	expected
HMDB0036636	688	Methuyl tanshinonate	expected
HMDB0038917	689	Armillarivin	expected
HMDB0036125	690	(1beta,8beta)-1,8-Dihydroxy-3,7(11)-eudesmadien-12,8-olide	expected
HMDB0033520	691	1-Hydroxyrutacridone epoxide	expected
HMDB0034183	692	Licoricidin	expected
HMDB0039210	693	1,3,5,8-Tetrahydroxy-6-methoxy-2-methylanthraquinone	expected
HMDB0062686	694	1alpha,23(S),25-trihydroxyvitamin D3	expected
HMDB0033344	695	Mollicellin H	expected
HMDB0000501	696	7-Ketocholesterol	quantified
HMDB0004484	697	Etiocholanolone glucuronide	quantified
HMDB0000395	698	3b,7b,12a-Trihydroxy-5b-cholanoic acid	expected
HMDB0034008	699	Methylnissolin	expected
HMDB0042029	700	Tetrazepam	expected
HMDB0032666	701	(3beta,5alpha,9alpha,22E,24R)-5,9-Epidioxy-3-hydroxyergosta-7,22-dien-6-one	expected
HMDB0006070	702	Pregnanetriol	quantified
HMDB0037061	703	(+)-4,11-Eudesmadien-3-one	expected
HMDB0014727	704	Lisuride	expected
HMDB0029486	705	Integrin	expected
HMDB0035902	706	Enokipodin B	expected
HMDB0030718	707	Sayanedin	expected
HMDB0062470	708	Benzo[a]pyrene-7,8-dihydrodiol-9,10-oxide	expected
HMDB0035686	709	beta-Citraurinene	expected
HMDB0029372	710	2'-Hydroxydaidzein	expected
HMDB0036787	711	alpha,gamma-Onoceradienedione	expected
HMDB0035032	712	Epilubimin	expected
HMDB0062609	713	5beta-dihydrodeoxycorticosterone	expected
HMDB0003259	714	Dihydrocortisol	expected
HMDB0000031	715	Androsterone	quantified
HMDB0036839	716	(ent-15beta)-15-Hydroxy-19-trachylobanoic acid	expected
HMDB0000554	717	Dihydroandrosterone	quantified
HMDB0040545	718	4'-Methylliquiritigenin 7-rhamnoside	expected
HMDB0033859	719	Glyzaglabrin	expected
HMDB0034064	720	2-Angeloyl-9-(3-methyl-2E-pentenoyl)-2b,9a-dihydroxy-4Z,10(14)-oplopadien-3-one	expected
HMDB0034423	721	2-Deoxycastasterone	expected
HMDB0034081	722	Brassinolide	expected
HMDB0035640	723	Sintaxanthin	expected
HMDB0062522	724	pregn-5-ene-3,20-dione-17-ol	expected
HMDB0039037	725	Smyrindioloside	expected
HMDB0033666	726	KB 2	expected
HMDB0034414	727	3'-Hydroxy-4'-methoxyglabridin	expected
HMDB0037591	728	Oryzalide A	expected
HMDB0001471	729	Epipregnanolone	quantified
HMDB0034224	730	Dihydrobrassicasterol	expected
HMDB0035249	731	Taraxinic acid glucosyl ester	expected
HMDB0030546	732	4',5-Dihydroxy-7,8-dimethoxyflavone	expected
HMDB0006842	733	5alpha-Cholesta-7,24-dien-3beta-ol	expected
HMDB0032721	734	2-Methyl-1,4-naphthalenediol bis(dihydrogen phosphate)	expected
HMDB0038638	735	6-Methoxy-9H-carbazole-3-carboxaldehyde	expected
HMDB0029541	736	(+)-Zeylenol	expected
HMDB0003141	737	Retinoyl b-glucuronide	quantified
HMDB0034328	738	(3beta,5alpha,6a)-Cholesta-8,14-diene-3,6-diol	expected
HMDB0030829	739	Aloeemodin	expected
HMDB0001830	740	Progesterone	quantified
HMDB0035931	741	Rheochrysin	expected
HMDB0000494	742	Stigmastanol	quantified
HMDB0037038	743	Cyclodehydroisolubimin	expected
HMDB0034669	744	Anaxagoreine	expected
HMDB0031958	745	3-O-Acetylepisamarcandin	expected
HMDB0030454	746	Macrophorin A	expected
HMDB0060947	747	desmethylclomipramine	expected
HMDB0037477	748	5,7-Dihydroxy-3-(3-hydroxy-4-methoxybenzyl)-4-chromanone	expected
HMDB0040894	749	Ampelopsin D	expected
HMDB0038112	750	Kievitol	expected
HMDB0033132	751	Myricetin 7-rhamnoside	expected
HMDB0062657	752	Epiandrosterone sulfate	detected
HMDB0037273	753	beta-Caryophyllene alcohol acetate	expected
HMDB0033258	754	Isoyatein	expected
HMDB0035657	755	Solavetivone	expected
HMDB0036710	756	Yucalexin B16	expected
HMDB0041062	757	10,11-Epidioxycalamene	expected
HMDB0015133	758	Frovatriptan	expected
HMDB0038740	759	Genistein 5-glucoside	expected
HMDB0013695	760	Urolithin A	detected
HMDB0041441	761	11-Methylgerberinol	expected
HMDB0039379	762	Chrysaloin	expected
HMDB0038196	763	alpha-Bisabolol oxide A	expected
HMDB0041462	764	2-Hydroxy-4-(4-methoxyphenyl)-1H-phenalen-1-one	expected
HMDB0029834	765	Harmalan	expected
HMDB0036729	766	Kaurenoic acid methyl ester	expected
HMDB0030221	767	Bicyclomahanimbicine	expected
HMDB0034025	768	Cristacarpin	expected
HMDB0030614	769	Orientin	expected
HMDB0038398	770	Gancaonin P	expected
HMDB0029544	771	Miscanthoside	expected
HMDB0033340	772	Mollicellin B	expected
HMDB0032649	773	4,5-Epoxy-11(13)-guaien-12,8-olide	expected
HMDB0033357	774	Laurelliptine	expected
HMDB0034449	775	Hydroxyanigorufone	expected
HMDB0001412	776	7,8-Dihydropteroic acid	expected
HMDB0041954	777	Norbutorphanol	expected
HMDB0060538	778	Nordiazepam	expected
HMDB0014440	779	Morphine	expected
HMDB0033141	780	2-Amino-a-carboline	expected
HMDB0000328	781	12-Ketodeoxycholic acid	expected
HMDB0041001	782	Volemolide	expected
HMDB0014647	783	Levallorphan	expected
HMDB0034058	784	Quinacridone	expected
HMDB0002655	785	Isorhamnetin	quantified
HMDB0014760	786	Nicardipine	expected
HMDB0000344	787	2-Methoxyestradiol-3-methylether	expected
HMDB0015119	788	Nandrolone phenpropionate	expected
HMDB0031076	789	Gibberellin A105	expected
HMDB0062521	790	pregn-5-ene-3,20-dione	expected
HMDB0000540	791	5-Androstene-3b,16a,17a-triol	expected
HMDB0029506	792	Kuwanon B	expected
HMDB0034010	793	4',7-Dihydroxy-2'-methoxy-3'-prenylisoflavan	expected
HMDB0040613	794	Kanzonol G	expected
HMDB0001833	795	Aminopterin	expected
HMDB0040670	796	Acutilobin	expected
HMDB0011181	797	Brassicasterol	quantified
HMDB0036425	798	Persicachrome	expected
HMDB0032681	799	10alpha-4,5-Seco-11-eudesmene-4,5-dione	expected
HMDB0006283	800	20alpha-Hydroxycholesterol	expected
HMDB0014724	801	Diclofenac	detected
HMDB0015546	802	Propericiazine	expected
HMDB0040369	803	Huajiaosimuline	expected
HMDB0035665	804	L-1,2,3,4-Tetrahydro-beta-carboline-3-carboxylic acid	expected
HMDB0038314	805	Gibberellin A126	expected
HMDB0041914	806	Ketophenylbutazone	expected
HMDB0015629	807	Sitaxentan	expected
HMDB0006247	808	25-Hydroxycholesterol	quantified
HMDB0034139	809	Trifoliol	expected
HMDB0001569	810	Epi-coprostanol	detected
HMDB0000411	811	3a,12b-Dihydroxy-5b-cholanoic acid	expected
HMDB0030139	812	22,23-Dihydroergosterol	expected
HMDB0033657	813	De-O-methylsterigmatocystin	expected
HMDB0002338	814	Biochanin A	quantified
HMDB0033801	815	Demethoxycurcumin	expected
HMDB0032173	816	Bakers yeast extract	expected
HMDB0038505	817	beta-Micropteroxanthin	expected
HMDB0037037	818	Glycinoeclepin A	expected
HMDB0029542	819	Clusin	expected
HMDB0037501	820	Dihydroisorhamnetin	expected
HMDB0014428	821	Clemastine	expected
HMDB0033303	822	Anofinic acid	expected
HMDB0034041	823	Glyceollin III	expected
HMDB0041116	824	Kanzonol L	expected
HMDB0060594	825	Doxepin N-oxide	expected
HMDB0033366	826	4-Hydroxynornantenine	expected
HMDB0030360	827	(+)-Aspidospermidine	expected
HMDB0035066	828	2',4,4'-Trihydroxy-6'-methoxy-3',5'-diprenylchalcone	expected
HMDB0014780	829	Pemetrexed	expected
HMDB0035644	830	(6beta,8betaOH)-6,8-Dihydroxy-7(11)-eremophilen-12,8-olide	expected
HMDB0032587	831	Pteroside Z	expected
HMDB0030606	832	1,7-Dihydroxy-3-methoxy-2-prenylxanthone	expected
HMDB0034143	833	Albanin B	expected
HMDB0002984	834	11-Hydroxyandrosterone	quantified
HMDB0014677	835	Ciprofloxacin	detected
HMDB0034026	836	Glyceollidin I	expected
HMDB0033913	837	Cassiaside	expected
HMDB0029747	838	2-Amino-5-phenylpyridine	expected
HMDB0032708	839	1-Naphthaleneacetic acid	expected
HMDB0039020	840	5,8-Epoxy-5,8-dihydro-10'-apo-b,y-carotene-3,10'-diol	expected
HMDB0030262	841	Isomurrayazoline	expected
HMDB0000234	842	Testosterone	quantified
HMDB0038063	843	Stigmast-4-ene-3,6-dione	expected
HMDB0034115	844	6alpha-Hydroxymedicarpin	expected
HMDB0040623	845	3'-(6''-Galloylglucosyl)-phloroacetophenone	expected
HMDB0041166	846	Cycloartocarpin	expected
HMDB0035827	847	Aubergenone	expected
HMDB0033362	848	(S)-Nandigerine	expected
HMDB0004624	849	7b-Hydroxydehydroepiandrosterone	expected
HMDB0000903	850	Tetrahydrocortisone	quantified
HMDB0033831	851	Medicagol	expected
HMDB0041385	852	6''-Acetylliquiritin	expected
HMDB0037314	853	Norartocarpanone	expected
HMDB0000514	854	Allochenodeoxycholic acid	expected
HMDB0030659	855	Takakin	expected
HMDB0186954	856	4-Androsten-3beta,17beta-diol 3-sulfate	detected
HMDB0041120	857	4-Phenyl-1H,3H-naphtho[1,8-cd]pyran-1,3-dione	expected
HMDB0036596	858	beta-Mangostin	expected
HMDB0029620	859	Tricetin	expected
HMDB0030182	860	Eupolauridine	expected
HMDB0014998	861	Prednisolone	expected
HMDB0037811	862	Vetiverol	expected
HMDB0030260	863	(-)-Quebrachamine	expected
HMDB0012533	864	11beta-Hydroxytestosterone	expected
HMDB0040673	865	Artonin K	expected
HMDB0030207	866	Koenigine	expected
HMDB0030899	867	Eremopetasitenin A1	expected
HMDB0030265	868	2',2'-Dimethyl(pyrano-5',6':3:4)-1,5-dihydroxy-6-methoxy-10-methylacridone	expected
HMDB0000458	869	5alpha-Androstane-3alpha,17alpha-diol	expected
HMDB0030714	870	Cycloneomammein	expected
HMDB0039617	871	Piperenol B	expected
HMDB0038481	872	Gancaonin A	expected
HMDB0033986	873	Demethylvestitol	expected
HMDB0030848	874	Artocarpesin	expected
HMDB0032127	875	Clofenotane	expected
HMDB0040754	876	(3beta,8beta)-3-Hydroxy-7(11)-eremophilen-12,8-olide	expected
HMDB0033756	877	Albanin C	expected
HMDB0015397	878	Sunitinib	expected
HMDB0036468	879	1,5,5,8-Tetramethyl-12-thiabicyclo[9.1.0]dodeca-3,7-diene	expected
HMDB0035214	880	Emodin	expected
HMDB0030375	881	Citracridone I	expected
HMDB0030384	882	Gravacridonechlorine	expected
HMDB0037927	883	Quercetin 7-xyloside	expected
HMDB0041144	884	8-Deoxy-11,13-dihydroxygrosheimin	expected
HMDB0040828	885	(2S,3S,4R)-3,4,4',7-Tetrahydroxyflavan	expected
HMDB0240233	886	Mizolastine	expected
HMDB0036667	887	Zerumbone	expected
HMDB0000383	888	3a,17a-Dihydroxy-5b-androstane	expected
HMDB0034403	889	Barogenin	expected
HMDB0012113	890	(22alpha)-Hydroxy-campest-4-en-3-one	expected
HMDB0015694	891	Nandrolone decanoate	expected
HMDB0039439	892	6-Hydroxy-4-methoxy-3-(3-methyl-2-butenyl)-2-(2-phenylethenyl)benzoic acid	expected
HMDB0033931	893	Xanthoxyletin	expected
HMDB0037507	894	Folerogenin	expected
HMDB0029827	895	Junosidine	expected
HMDB0000374	896	17-Hydroxyprogesterone	quantified
HMDB0030211	897	(R)-Laudanidine	expected
HMDB0004482	898	2-Methoxyestrone 3-glucuronide	expected
HMDB0036754	899	Yucalexin P21	expected
HMDB0014745	900	Nafcillin	expected
HMDB0036882	901	Reticulataxanthin	expected
HMDB0015338	902	Ridogrel	expected
HMDB0014439	903	Etonogestrel	expected
HMDB0030319	904	Mukeic acid	expected
HMDB0033181	905	Camelliol A	expected
HMDB0240437	906	Catechin 3-sulfate	expected
HMDB0036828	907	Dehydropinifolic acid	expected
HMDB0000523	908	5-Androstene-3b,16b,17a-triol	expected
HMDB0029861	909	Enrofloxacin	expected
HMDB0062742	910	12alpha-hydroxy-3-oxo-5beta-cholan-24-oic Acid	expected
HMDB0040691	911	3'-(1''-(3-Methylbutanoyl))-angeloyl vaginidiol	expected
HMDB0038156	912	Umbellifolide	expected
HMDB0030054	913	Amasterol	expected
HMDB0040707	914	Tokinolide A	expected
HMDB0030036	915	Euglobal IIc	expected
HMDB0029858	916	Lansimide 3	expected
HMDB0034541	917	5,6-Epoxiergosta-8,22-diene-3,7-diol	expected
HMDB0033980	918	7-Methoxy-2-methylisoflavone	expected
HMDB0030822	919	(-)-Epiafzelechin	expected
HMDB0014837	920	Nicergoline	expected
HMDB0002755	921	Myricetin	quantified
HMDB0062779	922	Cortisol 21-sulfate	expected
HMDB0037557	923	1alpha-1-Hydroxy-2,4(18),11(13)-eudesmatrien-12-oic acid	expected
HMDB0014682	924	Benazepril	expected
HMDB0034024	925	Isosativan	expected
HMDB0041350	926	Gibberellin A95	expected
HMDB0041217	927	Shinflavanone	expected
HMDB0035026	928	alpha-Cyperol	expected
HMDB0030910	929	2alpha-Hydroxyalantolactone	expected
HMDB0003955	930	19-Hydroxyandrost-4-ene-3,17-dione	quantified
HMDB0000416	931	17-Hydroxypregnenolone sulfate	quantified
HMDB0035505	932	(5alpha,24(28)Z)-Stigmast-24(28)-en-3-one	expected
HMDB0005830	933	5a-Androstan-3b-ol	expected
HMDB0033445	934	Honyumine	expected
HMDB0038554	935	Gravacridonediolacetate	expected
HMDB0039146	936	Citrubuntin	expected
HMDB0034331	937	Portensterol	expected
HMDB0030595	938	Suberenone	expected
HMDB0003920	939	Protopine	expected
HMDB0015281	940	Cefprozil	expected
HMDB0001920	941	Dextromethorphan	quantified
HMDB0037989	942	Cyanidin 7-arabinoside	expected
HMDB0033521	943	20-Hydroxyrutacridone epoxide	expected
HMDB0001926	944	17a-Ethynylestradiol	quantified
HMDB0006505	945	Lumisterol 3	expected
HMDB0000312	946	3alpha,7alpha,12beta-Trihydroxy-5beta-cholanoic acid	expected
HMDB0006335	947	beta-Tocopherol	quantified
HMDB0034430	948	6-Deoxohomodolichosterone	expected
HMDB0005897	949	Dihydrogenistein	quantified
HMDB0037800	950	Annuolide B	expected
HMDB0003324	951	Biotripyrrin-b	expected
HMDB0030691	952	Dihydrosuberenol	expected
HMDB0041063	953	1,2-Dimethoxy-13-methyl-[1,3]benzodioxolo[5,6-c]phenanthridine	expected
HMDB0006219	954	13-cis-Retinoic acid	quantified
HMDB0037452	955	Diosmetin 7-O-beta-D-glucuronopyranoside	expected
HMDB0038190	956	Rishitinol	expected
HMDB0040761	957	4'-Hydroxy-5,5'-diisopropyl-2,2'-dimethyl-3,4-biphenylquinone	expected
HMDB0035479	958	Isolicopyranocoumarin	expected
HMDB0034714	959	Curdione	expected
HMDB0030222	960	Bicyclomahanimbine	expected
HMDB0014355	961	Adapalene	expected
HMDB0030723	962	1,5-Dihydroxyxanthone	expected
HMDB0000364	963	3a,6a,7b-Trihydroxy-5b-cholanoic acid	expected
HMDB0060658	964	Carbamazepine-10,11-epoxide	expected
HMDB0002103	965	27-Hydroxycholesterol	quantified
HMDB0014398	966	Medrysone	expected
HMDB0029263	967	3,7-Dimethylquercetin	expected
HMDB0014400	968	Diethylstilbestrol	expected
HMDB0004030	969	21-Deoxycortisol	quantified
HMDB0012613	970	19-Oic-deoxycorticosterone	expected
HMDB0029533	971	Glabrone	expected
HMDB0014906	972	Olopatadine	expected
HMDB0030700	973	Gartanin	expected
HMDB0041100	974	Kanzonol N	expected
HMDB0030217	975	Launobine	expected
HMDB0031428	976	Farnisin	expected
HMDB0031086	977	(Z)-7-Hexadecen-1,16-olide	expected
HMDB0033524	978	Lambertine	expected
HMDB0041056	979	Phytocassane A	expected
HMDB0038080	980	Gibberellin A81	expected
HMDB0002374	981	Isofucosterol	quantified
HMDB0035379	982	Sterebin E	expected
HMDB0014825	983	Fludrocortisone	expected
HMDB0030033	984	Euglobal Ib	expected
HMDB0030715	985	MAB 4	expected
HMDB0030015	986	7-Oxostigmasterol	expected
HMDB0005038	987	Citalopram	detected
HMDB0033934	988	beta-Sitostenone	expected
HMDB0041087	989	Furoparadine	expected
HMDB0036803	990	6-O-Acetylaustroinulin	expected
HMDB0032710	991	2-(1-Naphthyl)acetamide	expected
HMDB0040358	992	(R)-Bitalin A	expected
HMDB0032879	993	all-trans-Carophyll yellow	expected
HMDB0032702	994	Zeranol	expected
HMDB0030688	995	Cyclomulberrin	expected
HMDB0240590	996	Pregnanolone sulfate	expected
HMDB0034197	997	Clerosterol	expected
HMDB0034399	998	5alpha-Cholest-7-en-3-one	expected
HMDB0033398	999	Annoglabasin B	expected
HMDB0014542	1000	Sorafenib	expected
